# Supplementary material for: Epigenetic Mechanisms of Postoperative Cognitive Impairment Induced by Anesthesia and Neuroinflammation
Source: Cells. 2022 Sep 21;11(19):2954. doi: 10.3390/cells11192954 (PMC9563723; doi:10.3390/cells11192954)
Supplement: Supplementary file 1 [file cells-11-02954-s001.zip]

Archive with 1 entries (1 files):
- cells-1898044-supplementary.pdf
